# Supplementary material for: Balancing Speed and Accuracy in Cardiac Magnetic Resonance Function Post-Processing: Comparing 2 Levels of Automation in 3 Vendors to Manual Assessment
Source: Diagnostics (Basel). 2021 Sep 24;11(10):1758. doi: 10.3390/diagnostics11101758 (PMC8534796; doi:10.3390/diagnostics11101758)
Supplement: Supplementary file 1 [file diagnostics-11-01758-s001.zip]

Archive with 2 entries (2 files):
- Diagnostics - Snel et al. (2021) - Supplementary File 1 Tracing protocol.pdf
- Diagnostics - Snel et al. (2021) - Supplementary File 2 Tables.pdf
